# Supplementary material for: Ustekinumab therapy for moderately to severely active pediatric Crohn’s disease: UNITI Jr study safety and efficacy results in patients weighing at least 40 kg
Source: J Crohns Colitis. 2026 Mar 12;20(3):jjag011. doi: 10.1093/ecco-jcc/jjag011 (PMC13017028; doi:10.1093/ecco-jcc/jjag011)
Supplement: jjag011_Supplementary_Data [file jjag011_supplementary_data.zip]

Archive with 2 entries (2 files):
- Supplement_Data.zip
- 24-Feb-2026_071038_Supplement_Data.zip
